# Supplementary material for: Identification and Functional Characterization of Genes Encoding Phenylacetaldehyde Reductases That Catalyze the Last Step in the Biosynthesis of Hydroxytyrosol in Olive
Source: Plants (Basel). 2021 Jun 22;10(7):1268. doi: 10.3390/plants10071268 (PMC8309162; doi:10.3390/plants10071268)
Supplement: Supplementary file 1 [file plants-10-01268-s001.zip]

Archive with 1 entries (1 files):
- plants-1254401-supplementary.pdf
